# Supplementary material for: Impact of Erythromycin as a Prokinetic on the Gut Microbiome in Children with Feeding Intolerance—A Pilot Study
Source: Antibiotics (Basel). 2023 Nov 8;12(11):1606. doi: 10.3390/antibiotics12111606 (PMC10668753; doi:10.3390/antibiotics12111606)
Supplement: Supplementary file 1 [file antibiotics-12-01606-s001.zip]

Archive with 2 entries (2 files):
- Supplementary File S1.csv
- Supplementary File S2.csv
