# Supplementary material for: Impact of Erythromycin as a Prokinetic on the Gut Microbiome in Children with Feeding Intolerance—A Pilot Study
Source: Antibiotics (Basel). 2023 Nov 8;12(11):1606. doi: 10.3390/antibiotics12111606 (PMC10668753; doi:10.3390/antibiotics12111606)
Supplement: Supplementary file 1 [file antibiotics-12-01606-s001.zip › Supplementary File S1.csv]

Genus	PValue	Cases_Mean	Control_Mean	Prevalence_Cases	Prevalence_Control	FoldChange
k__Bacteria;g__[Prevotella]	0.007416081	0.014411177	0.001613101	75	30	8.933834689
k__Bacteria;g__Clostridium	0.00209234	0.003912914	0.130752304	25	85	-33.41558682
k__Fungi;g__Diplodia	0.004489754	0.001351274	0.000295925	62.5	10	4.566270726
k__Fungi;g__Lasiodiplodia	0.025646529	0.000454368	0.000367534	50	10	1.236262889
k__Fungi;g__Capnobotryella	0.046502289	2.61E-05	0.00369596	12.5	50	-141.4559154
k__Fungi;g__Oidiodendron	0.010749319	0.000157467	0.000290495	50	5	-1.844793464
k__Fungi;g__Leptosphaeria	0.021314618	0.00151789	0.000143732	50	10	10.56058254
k__Fungi;g__Stagonospora	0.025646529	0.001108376	0.000281642	50	10	3.935412669
k__Fungi;g__Epicoccum	0.030470576	0.003306737	0.001151496	75	25	2.87168667
k__Fungi;g__Pleospora	0.010749319	0.001581038	0.000494805	50	5	3.195278331
k__Fungi;g__Venturia	0.048568917	0.004037133	0.001165601	50	15	3.463562721
k__Fungi;g__Cladophialophora	0.048568917	0.001121606	0.000285825	50	15	3.924099198
k__Fungi;g__Fonsecaea	0.030152047	0.002343036	0.001067909	62.5	15	2.194040515
k__Fungi;g__Emericella	0.032449541	0.005418661	0.052307152	87.5	85	-9.653150765
k__Fungi;g__Uncinocarpus	0.002317494	0.001558451	0.000640287	62.5	5	2.433988988
k__Fungi;g__Dermatocarpon	0.004299475	0.000411353	5.43E-06	50	5	75.75418807
k__Fungi;g__Mycoblastus	0.000967117	0.001074104	0	50	0	Inf
k__Fungi;g__Biatora	0.02951679	0.001254227	0.000498068	62.5	20	2.5181855
k__Fungi;g__Anaptychia	0.010749319	0.000157467	0.000316877	50	5	-2.012331903
k__Fungi;g__Physconia	0.000967117	0.000468428	0	50	0	Inf
k__Fungi;g__Caloplaca	0.014919506	0.013310093	0.007101186	100	65	1.874348037
k__Fungi;g__Umbilicaria	0.022647581	0.01541678	0.00252758	62.5	30	6.099423803
k__Fungi;g__Lachnum	0.010749319	0.000914833	0.000146613	50	5	6.239788763
k__Fungi;g__Lophodermium	0.008725873	0.006624844	0.02407983	75	90	-3.634776832
k__Fungi;g__Thelebolus	0.039810173	0.00119149	0.008278743	50	70	-6.948227116
k__Fungi;g__Arthrobotrys	0.008725873	0.007514414	0.02938338	75	90	-3.910269008
k__Fungi;g__Morchella	0.021314618	0.001394376	0.000271742	50	10	5.131253662
k__Fungi;g__Galactomyces	0.013390153	23.1753432	47.72799606	100	100	-2.059429957
k__Fungi;g__Barnettozyma	0.043487565	0.001366675	0.000633446	50	10	2.157524221
k__Fungi;g__Candida	0.006782268	55.36399398	13.96382991	100	100	3.964814404
k__Fungi;g__Lodderomyces	0.000967117	0.000589214	0	50	0	Inf
k__Fungi;g__Wickerhamia	0.000967117	0.000183595	0	50	0	Inf
k__Fungi;g__Ogataea	0.010749319	0.000336959	0.000414353	50	5	-1.229686065
k__Fungi;g__Debaryomyces	0.012697911	0.008794656	0.003185514	87.5	40	2.760828171
k__Fungi;g__Saccharomyces	0.026933175	0.010068837	0.027193024	100	90	-2.700711552
k__Fungi;g__Saccharomycopsis	0.000967117	0.000300147	0	50	0	Inf
k__Fungi;g__Diaporthe	0.012789076	0.015087849	0.003674425	87.5	45	4.106179465
k__Fungi;g__Metarhizium	0.042843469	0.109413601	0.071273377	100	95	1.535125814
k__Fungi;g__Acremonium	0.048568917	0.000217861	0.000221216	50	15	-1.015403262
k__Fungi;g__Gibberella	0.00513138	0.004423314	0.00172393	87.5	20	2.565831402
k__Fungi;g__Lepteutypa	0.025646529	0.000998836	0.000327737	50	10	3.047674935
k__Fungi;g__Atrotorquata	0.046307024	0.0030047	0.000917019	62.5	20	3.276596653
k__Fungi;g__Taphrina	0.037932428	0.02370141	0.008256104	87.5	70	2.870774324
k__Fungi;g__Chlorophyllum	0.041428464	0.002132019	0.000313369	50	15	6.803551159
k__Fungi;g__Clavaria	0.000967117	0.001379949	0	50	0	Inf
k__Fungi;g__Tubaria	0.000967117	0.000252984	0	50	0	Inf
k__Fungi;g__Hygrocybe	0.012283132	0.029635755	0.010980993	87.5	75	2.698822757
k__Fungi;g__Flammulina	0.02903614	0.007205231	0.0026687	75	35	2.69990265
k__Fungi;g__Lentinula	0.010749319	0.000588882	0.000517331	50	5	1.138309057
k__Fungi;g__Moniliophthora	0.046307024	0.002872396	0.001027788	62.5	20	2.794736925
k__Fungi;g__Oudemansiella	0.02951679	0.001566631	0.000691205	62.5	20	2.266521969
k__Fungi;g__Hohenbuehelia	0.048568917	0.000459505	0.000607896	50	15	-1.322938749
k__Fungi;g__Cystoderma	0.030720016	0.00025623	0.000421352	50	10	-1.644430313
k__Fungi;g__Typhula	0.030152047	0.001631915	0.000623372	62.5	15	2.617884581
k__Fungi;g__Leucogyrophana	0.004299475	0.001169202	5.43E-06	50	5	215.3185136
k__Fungi;g__Meruliporia	0.046502289	0.003340428	0.001692705	75	25	1.973426723
k__Fungi;g__Paragyrodon	0.005449815	0.004224574	0.000275285	50	5	15.34618622
k__Fungi;g__Rhizopogon	0.037520611	0.029161481	0.05833064	100	100	-2.000263277
k__Fungi;g__Scleroderma	0.048568917	0.000314935	0.000318478	50	15	-1.011251516
k__Fungi;g__Suillus	0.007554962	0.010496003	0.045293888	75	95	-4.315346417
k__Fungi;g__Tulasnella	0.041904339	0.012800879	0.031405026	87.5	95	-2.453349059
k__Fungi;g__Gautieria	0.00131324	0.00730411	0.001570742	87.5	25	4.650101732
k__Fungi;g__Phaeoclavulina	0.000672835	0.001158711	1.02E-05	62.5	5	113.3772036
k__Fungi;g__Fomitiporia	0.034107418	0.013336355	0.005548441	87.5	45	2.403622217
k__Fungi;g__Chondrostereum	0.001826721	0.002318889	0.000388229	62.5	5	5.972994784
k__Fungi;g__Lentinus	0.021314618	0.002101945	0.000288032	50	10	7.297610508
k__Fungi;g__Tubulicrinis	0.034412521	0.002758932	0.000838618	62.5	20	3.289853059
k__Fungi;g__Auriculoscypha	0.030720016	0.001553101	0.000117542	50	10	13.21321451
k__Fungi;g__Kockovaella	0.004299475	0.000601485	5.43E-06	50	5	110.7685439
k__Fungi;g__Sebacina	0.003361087	0.000475534	0.019410858	37.5	85	-40.8191133
k__Fungi;g__Choanephora	0.030578781	0.011774928	0.028709337	87.5	90	-2.438175051
