# Supplementary material for: Impact of Erythromycin as a Prokinetic on the Gut Microbiome in Children with Feeding Intolerance—A Pilot Study
Source: Antibiotics (Basel). 2023 Nov 8;12(11):1606. doi: 10.3390/antibiotics12111606 (PMC10668753; doi:10.3390/antibiotics12111606)
Supplement: Supplementary file 1 [file antibiotics-12-01606-s001.zip › Supplementary File S2.csv]

Species	PValue	Cases_Mean	Control_Mean	Prevalence_Cases	Prevalence_Control	FoldChange
k__Bacteria;g__[Prevotella];s__tannerae	0.007416081	0.014411177	0.001613101	75	30	8.933834689
k__Bacteria;g__Clostridium;s__hiranonis	0.007980023	0.016866195	0.004687264	87.5	40	3.598302467
k__Bacteria;g__Clostridium;s__lavalense	0.007423767	0.372824021	0.128383726	100	75	2.903981943
k__Bacteria;g__Clostridium;s__ramosum	0.033359491	0.001158194	0.038535626	12.5	60	-33.27217345
k__Bacteria;g__Acinetobacter;s__schindleri	0.044326221	0.016278535	0.038595572	12.5	65	-2.370948714
k__Fungi - Lasiodiplodia_crassispora	0.004299475	0.000254177	5.01E-06	50	5	50.71991668
k__Fungi - Neofusicoccum_parvum	0.017634396	0.001133356	7.89E-05	50	10	14.36158093
k__Fungi - Capnobotryella_sp_MA_4625	0.019110424	0	0.002699176	0	50	#NAME?
k__Fungi - Guignardia_mangiferae	0.010873005	0.021309018	0.003798227	100	60	5.610254547
k__Fungi - Cenococcum_geophilum	0.005449815	0.000223121	1.06E-05	50	5	21.0328861
k__Fungi - Oidiodendron_sp_UFMGCB_2696	0.010749319	0.000139919	0.000186275	50	5	-1.331303149
k__Fungi - Phoma_sp_Po76	0.021497256	0.00153365	0.000449655	62.5	20	3.410728838
k__Fungi - Leptosphaeria_sp_ntu59	0.017634396	0.001298148	0.000105204	50	10	12.33934554
k__Fungi - Massarina_albocarnis	0.00198336	0.00315419	0.000677029	75	10	4.658866439
k__Fungi - Stagonospora_sp_SAP144	0.000967117	0.000938184	0	50	0	Inf
k__Fungi - Alternaria_solani	0.002735877	0.002026687	0.00026358	75	20	7.689076286
k__Fungi - Alternaria_sp_FLS_2010	0.000967117	0.000188485	0	50	0	Inf
k__Fungi - Cochliobolus_sp_P2E6	0.000967117	0.002137164	0	50	0	Inf
k__Fungi - Epicoccum_sp_ASR_83	0.021697514	0.001387947	0.000195934	62.5	15	7.083750585
k__Fungi - Pleospora_sp_LM_2009a	0.004299475	0.001405018	1.51E-05	50	5	92.85932737
k__Fungi - Rhizosphaera_sp_RK_Orange	0.005449815	0.000269709	1.50E-05	50	5	17.93975591
k__Fungi - Venturia_inaequalis	0.035197782	0.001425319	0.000187239	50	15	7.612303058
k__Fungi - Venturia_tremulae_var_populi_albae	0.004299475	0.002214008	1.51E-05	50	5	146.3264721
k__Fungi - Cladophialophora_carrionii	0.005449815	0.000963488	4.11E-05	50	5	23.44974633
k__Fungi - Penicillium_citrinum	0.021697514	0.003823469	0.001046548	62.5	15	3.653408889
k__Fungi - Penicillium_sp_ASR_154	0.004299475	0.000899341	5.30E-06	50	5	169.5556829
k__Fungi - Penicillium_sp_AsaJ2	0.016690701	0.023282204	0.007316521	87.5	85	3.182141391
k__Fungi - Arthroderma_curreyi	0.004299475	0.001008727	5.30E-06	50	5	190.1785423
k__Fungi - Auxarthron_sp_RV26652	0.004299475	0.000296168	1.51E-05	50	5	19.57412821
k__Fungi - Uncinocarpus_queenslandicus	0.000869791	0.001158195	2.09E-05	62.5	5	55.45806845
k__Fungi - Lecanora_cf_fulvastra_SPO8	0.017634396	0.001405148	4.69E-05	50	10	29.98687646
k__Fungi - Lecanora_rupicola	0.006772847	0.001431749	0.00035486	62.5	10	4.034690367
k__Fungi - Lecanora_swartzii	0.046307024	0.001376605	0.000605305	62.5	20	2.274231672
k__Fungi - Mycoblastus_sanguinarius	0.000967117	0.001004665	0	50	0	Inf
k__Fungi - Biatora_carneoalbida	0.021314618	0.000665233	0.000118504	50	10	5.613588518
k__Fungi - Physconia_distorta	0.000967117	0.000433777	0	50	0	Inf
k__Fungi - Caloplaca_conversa	0.004299475	0.001204246	1.06E-05	50	5	113.5201934
k__Fungi - Umbilicaria_loboperipherica	0.015000844	0.011133581	0.000821147	62.5	25	13.55857847
k__Fungi - Umbilicaria_lyngei	0.010749319	0.001334406	0.000412303	50	5	3.236467888
k__Fungi - Erysiphe_astragali	0.000967117	0.000547586	0	50	0	Inf
k__Fungi - Golovinomyces_orontii	0.004299475	0.000813521	1.51E-05	50	5	53.7665887
k__Fungi - Arachnopeziza_aurata	0.048568917	0.001434725	0.000518272	50	15	2.768283699
k__Fungi - Lachnum_sclerotii	0.010749319	0.000402298	0.000143211	50	5	2.809129926
k__Fungi - Tuber_indicum	0.008617024	0.001337763	0.00019685	50	5	6.795836011
k__Fungi - Galactomyces_sp_FL_2010a	0.038844584	0.000115438	0.003900837	37.5	65	-33.79175797
k__Fungi - Candida_aquae_textoris	0.043674813	0.016324899	0.001095997	62.5	40	14.89502204
k__Fungi - Candida_buenavistaensis	0.010749319	0.001069617	0.000365764	50	5	2.924332951
k__Fungi - Candida_caryicola	0.017634396	0.000424403	3.75E-05	50	10	11.31778238
k__Fungi - Candida_catenulata	0.043687382	0.002835765	0.000534018	62.5	25	5.310242072
k__Fungi - Candida_cf_neerlandica_ATCC_MYA_4367	0.000967117	0.006982989	0	50	0	Inf
k__Fungi - Candida_dubliniensis	0.003866665	0.145952105	0.017080753	100	100	8.544828643
k__Fungi - Candida_ernobii	0.001433153	0.002063923	0.00019685	62.5	5	10.48472696
k__Fungi - Candida_frijolesensis	0.032449541	0.067460521	0.006221502	87.5	85	10.84312474
k__Fungi - Candida_labiduridarum	0.030788164	0.052408315	0.003384528	75	60	15.48467308
k__Fungi - Candida_panamensis	0.048748675	0.012372995	0.029930728	100	100	-2.419036639
k__Fungi - Candida_sequanensis	0.043487565	0.000458592	0.000172285	50	10	2.661819664
k__Fungi - Candida_sp.	0.018326279	14.9736633	1.656897966	100	100	9.03716681
k__Fungi - Candida_sp_K2	0.005277034	0.141592677	0.062089631	75	15	2.2804561
k__Fungi - Candida_sp_LCF_112	0.041428464	0.001350918	0.000223774	50	15	6.036971847
k__Fungi - Candida_sp_SD_302	0.002927501	0.004285523	0.000191579	62.5	10	22.36944302
k__Fungi - Candida_tetrigidarum	0.000967117	0.006528285	0	50	0	Inf
k__Fungi - Candida_viswanathii	0.010749319	0.000727121	0.000417397	50	5	1.742036305
k__Fungi - Kodamaea_ohmeri	0.037856625	0.002246791	0.000415002	62.5	25	5.41392518
k__Fungi - Lodderomyces_elongisporus	0.000967117	0.000548059	0	50	0	Inf
k__Fungi - Schwanniomyces_sp_LCF_02	0.025232466	0.002648391	0.000667659	62.5	20	3.966683895
k__Fungi - Wickerhamia_fluorescens	0.000967117	0.000164401	0	50	0	Inf
k__Fungi - Metschnikowia_drosophilae	0.030720016	0.000626399	4.10E-05	50	10	15.28950302
k__Fungi - Pichia_inositovora	0.025104252	0.004497756	0.000322286	50	15	13.95577255
k__Fungi - Pichia_mexicana	0.021314618	0.001543804	0.000112907	50	10	13.67320975
k__Fungi - Debaryomyces_hansenii	0.00404216	0.004541542	0.00144872	87.5	25	3.134865023
k__Fungi - Diaporthe_ambigua	0.002248506	0.008362589	0.000781156	75	20	10.70540421
k__Fungi - Phomopsis_chimonanthi	0.004299475	0.001059909	5.30E-06	50	5	199.8279806
k__Fungi - Phomopsis_longicolla	0.004299475	0.000368483	1.51E-05	50	5	24.35350253
k__Fungi - Beauveria_brongniartii	0.007401338	0.002387625	0.000266489	62.5	15	8.95957572
k__Fungi - Cordyceps_bassiana	0.004299475	0.000295013	1.06E-05	50	5	27.80985722
k__Fungi - Metarhizium_anisopliae	0.015695094	0.090224596	0.026443337	100	95	3.411997286
k__Fungi - Lecanicillium_fusisporum	0.041428464	0.00080594	8.84E-05	50	15	9.121799607
k__Fungi - Trichoderma_viride	0.026308768	0.008008268	0.001606225	75	25	4.985769876
k__Fungi - Fusarium_incarnatum	0.01452347	0.00081327	5.13E-05	50	10	15.85794576
k__Fungi - Ophiostoma_ips	0.025646529	0.000377393	0.000366315	50	10	1.030240901
k__Fungi - Ophiostoma_stenoceras	0.000967117	0.000383169	0	50	0	Inf
k__Fungi - Chaetomium_sp_T6	0.011906933	0.000460594	2.59E-05	50	10	17.75951636
k__Fungi - Lepteutypa_cupressi	0.011906933	0.000917225	6.83E-05	50	10	13.42785886
k__Fungi - Atrotorquata_lineata	0.03998593	0.001970377	0.000671937	62.5	20	2.932382407
k__Fungi - Xylaria_sp_agrAR186	0.005449815	0.001800134	0.000107896	50	5	16.68400278
k__Fungi - Taphrina_wiesneri	0.009651422	0.019683715	0.003297572	87.5	70	5.969154577
k__Fungi - Agaricus_essettei	0.048568917	0.000721369	0.000237267	50	15	3.04032467
k__Fungi - Macrolepiota_nympharum	0.000967117	0.000581824	0	50	0	Inf
k__Fungi - Amanita_crocea	0.025646529	0.000933514	0.00023321	50	10	4.002885015
k__Fungi - Amanita_sp.	0.009617436	0.101578708	0.024275574	100	100	4.184399788
k__Fungi - Agrocybe_cylindracea	0.011906933	0.001405384	2.04E-05	50	10	68.77432837
k__Fungi - unculturedectomycorrhizal_fungus	0.03998593	0.002266013	0.000817888	62.5	20	2.770568032
k__Fungi - Tubaria_furfuracea	0.000967117	0.000229695	0	50	0	Inf
k__Fungi - Entoloma_cetratum	0.006871107	0.000719432	4.11E-05	50	5	17.50983208
k__Fungi - Hygrocybe_chloochlora	0.025204025	0.008941716	0.002733395	75	35	3.271285344
k__Fungi - Hygrocybe_occidentalis_var_occidentalis	0.004110859	0.003968587	0.000130981	62.5	15	30.29884447
k__Fungi - Hygrocybe_pratensis	0.004299475	0.000426357	5.30E-06	50	5	80.38236529
k__Fungi - Flammulina_rossica	0.025646529	0.000367661	0.000371069	50	10	-1.009267489
k__Fungi - Flammulina_velutipes	0.010322947	0.004898266	0.000966144	75	30	5.069912578
k__Fungi - Lentinula_edodes	0.000967117	0.000440733	0	50	0	Inf
k__Fungi - Marasmius_cohaerens_var_lachnophyllus	0.025646529	0.000188883	0.000202154	50	10	-1.070260801
k__Fungi - Marasmius_sp_RR_2011	0.03998593	0.003385426	0.001033015	62.5	20	3.27722783
k__Fungi - Oudemansiella_sp_UFMGCB_1820	0.02951679	0.000881954	0.000239361	62.5	20	3.684624327
k__Fungi - Mycena_capillaripes	0.008617024	0.001563845	0.000259632	50	5	6.023304204
k__Fungi - Mycena_oregonensis	0.002927501	0.003183768	0.000237938	62.5	10	13.38067869
k__Fungi - Pleurotus_salmoneostramineus	0.004299475	0.000320675	5.30E-06	50	5	60.45787886
k__Fungi - Coprinopsis_atramentaria	0.041428464	0.001920356	0.00044325	50	15	4.332448625
k__Fungi - Coprinopsis_phlyctidospora	0.000967117	0.000506799	0	50	0	Inf
k__Fungi - Schizophyllum_commune	0.002927501	0.001722249	7.91E-05	62.5	10	21.77892425
k__Fungi - Cystoderma_amianthinum	0.030720016	0.000223121	0.0002264	50	10	-1.014694004
k__Fungi - Tricholoma_matsutake	0.0415331	0.00389066	0.001365634	75	40	2.84897626
k__Fungi - Typhula_ishikariensis	0.006772847	0.000890106	7.31E-05	62.5	10	12.17879318
k__Fungi - Byssocorticium	0.011906933	0.002229865	6.30E-05	50	10	35.39271557
k__Fungi - unculturedfungus	0.000967117	0.000833389	0	50	0	Inf
k__Fungi - Boletus_queletii	0.004299475	0.002000792	4.11E-05	50	5	48.6960838
k__Fungi - Xerocomus_subtomentosus	0.000967117	0.000506775	0	50	0	Inf
k__Fungi - Coniophora_puteana	0.049160935	0.005211312	0.002041134	75	55	2.553145202
k__Fungi - Leucogyrophana_romellii	0.004299475	0.000974724	5.30E-06	50	5	183.767869
k__Fungi - Paragyrodon_sphaerosporus	0.004299475	0.003637297	4.11E-05	50	5	88.52598925
k__Fungi - Paxillus_ammoniavirescens	0.004299475	0.000327647	5.30E-06	50	5	61.77238761
k__Fungi - Suillus_sp.	0.044445636	0.005495019	0.021216494	75	95	-3.861040848
k__Fungi - Craterellus_sp_TENN042515	0.005525756	0.001444632	0.00030072	62.5	10	4.803914729
k__Fungi - Rhizoctonia_solani	0.003210631	0.00910675	0.002781543	100	65	3.273992463
k__Fungi - Epulorhiza_sp_AUG_031	0.044572239	0	0.001104467	0	40	#NAME?
k__Fungi - Rhizoctonia_sp_Abn1b	0.010749319	0.000188908	3.22E-05	50	5	5.86767023
k__Fungi - Rhizoctonia_sp_Onv6	0.011906933	0.000188883	1.03E-05	50	10	18.31066344
k__Fungi - Rhizoctonia_zeae	0.047027189	0.009678369	0.005116268	87.5	85	1.891685305
k__Fungi - Gautieria_sp_Gerry499USA	0.004832735	0.003454106	0.000531554	75	20	6.498123552
k__Fungi - Phaeoclavulina_flaccida	0.004299475	0.000699869	1.00E-05	50	5	69.82800721
k__Fungi - Ramaria_cf_gracilis_AGK_017	0.021314618	0.000255756	3.60E-05	50	10	7.11265539
k__Fungi - Fomitiporia_mediterranea	0.004299475	0.000337379	5.30E-06	50	5	63.60707451
k__Fungi - Fomitiporia_polymorpha	0.011906933	0.000254201	1.03E-05	50	10	24.64269455
k__Fungi - Fomitiporia_punctata	0.003013875	0.010179798	0.001595162	87.5	45	6.381670924
k__Fungi - Inonotus_pachyphloeus	0.040510066	0.003093376	0.001857948	75	25	1.664941763
k__Fungi - Fuscoporia_ferruginosa	0.021314618	0.000384813	6.27E-05	50	10	6.136308934
k__Fungi - Chondrostereum_purpureum	0.002317494	0.001861656	0.000365764	62.5	5	5.089766655
k__Fungi - Lentinus_sajor_caju	0.021314618	0.001693364	0.000218067	50	10	7.765345287
k__Fungi - Trametes_sanguinea	0.036806473	0.020107049	0.005791223	87.5	85	3.471986434
k__Fungi - Tubulicrinis_hirtellus	0.02951679	0.002071945	0.000583956	62.5	20	3.54811988
k__Fungi - Russula_siamensis	0.017634396	0.000335401	4.22E-05	50	10	7.944601068
k__Fungi - Hydnellum_concrescens	0.004359187	0.002350493	0.000491444	75	15	4.782832027
k__Fungi - unculturedectomycorrhizal_fungus	0.01452347	0.000530883	4.72E-05	50	10	11.25908005
k__Fungi - Tomentella_sp_SYN_893	0.022647581	0.004087304	0.000522079	62.5	30	7.82889581
k__Fungi - Puccinia_hemerocallidis	0.048568917	0.000327249	0.000138842	50	15	2.356980486
k__Fungi - Auriculoscypha_anacardiicola	0.030720016	0.000676061	0.000114934	50	10	5.88216487
k__Fungi - Cryptococcus_cylindricus	0.035197782	0.000557017	7.86E-05	50	15	7.084648525
k__Fungi - Cryptococcus_flavus	0.001877415	0.001693571	5.78E-05	62.5	10	29.32097478
k__Fungi - Kockovaella_thailandica	0.000967117	0.000302742	0	50	0	Inf
k__Fungi - Sebacina_vermifera	0.014038733	0.000324872	0.007784707	37.5	80	-23.96237112
k__Fungi - Acaulospora_laevis	0.004299475	0.0007906	5.01E-06	50	5	157.7608256
k__Fungi - Glomus_mosseae	0.006106769	0.001573355	0.000123515	62.5	15	12.73812941
k__Fungi - Glomus_sp_421	0.001224787	0.002426083	0.000725823	87.5	30	3.34252859
k__Fungi - Rhizophagus_irregularis	0.004299475	0.00021339	5.01E-06	50	5	42.58106318
k__Fungi - Rhizophagus_sp.	0.0054648	0.009395474	0.002285285	87.5	65	4.111292471
k__Fungi - Cunninghamella_echinulata_var_antarctica	0.000967117	0.000172578	0	50	0	Inf
k__Fungi - Cunninghamella_echinulata_var_echinulata	0.035197782	0.001631938	0.000202555	50	15	8.056780788
